# Supplementary material for: Convergent Evolution of Antibiotic Tolerance in Patients with Persistent Methicillin-Resistant Staphylococcus aureus Bacteremia
Source: Infect Immun. 2022 Mar 14;90(4):e00001-22. doi: 10.1128/iai.00001-22 (PMC9022596; doi:10.1128/iai.00001-22)
Supplement: SUPPLEMENTAL FILE 1 — Data Set S1. Download iai.00001-22-s0001.xlsx, XLSX file, 0.01 MB [file iai.00001-22-s0001.xlsx]

## Sheet: Dataset S1
Mutation	Annotation	Gene	Description	Isolates containing mutation
Protein-altering mutations (n=79; 63 nonsynonymous, 16 indels)
C→T	P354S (CCT→TCT)	citZ	Citrate synthase 2	PB0905
G→A	G7D (GGT→GAT)	citZ	Citrate synthase 2	PB0605	PB0609
G→A	D141N (GAT→AAT)	citZ	Citrate synthase 2	PB0605
A→G	S201P (TCA→CCA)	citZ	Citrate synthase 2	PB0115
C→T	A313V (GCG→GTG)	citZ	Citrate synthase 2	PB0704
C→T	A210V (GCT→GTT)	citZ	Citrate synthase 2	PB1408
T→A	V315D (GTT→GAT)	citZ	Citrate synthase 2	PB1407
G→C	A313P (GCG→CCG)	citZ	Citrate synthase 2	PB1801
(AATA)2→1	coding (2110‑2113/2211 nt)	rel	GTP pyrophosphokinase	PB0412
C→T	A308T (GCA→ACA)	rel	GTP pyrophosphokinase	PB1103
C→T	E391K (GAA→AAA)	rel	GTP pyrophosphokinase	PB0801	PB0803
C→A	D141Y (GAT→TAT)	rel	GTP pyrophosphokinase	PB0112
A→C	V677G (GTA→GGA)	rel	GTP pyrophosphokinase	PB0113	PB0115
C→A	E109* (GAA→TAA)	tcaR	HTH‑type transcriptional regulator TcaR	PB0601
Δ78 bp	coding (44‑121/456 nt)	tcaR	HTH‑type transcriptional regulator TcaR	PB0203
C→T	Q59* (CAA→TAA)	tcaR	HTH‑type transcriptional regulator TcaR	PB1509
G→T	E109* (GAA→TAA)	tcaR	HTH‑type transcriptional regulator TcaR	PB1505
Δ12 bp	coding (352‑363/456 nt)	tcaR →	HTH‑type transcriptional regulator TcaR	PB1410
G→A	A358T (GCT→ACT)	odhA	2‑oxoglutarate dehydrogenase E1 component	PB0903
G→A	G284R (GGA→AGA)	odhA	2‑oxoglutarate dehydrogenase E1 component	PB1509
T→G	A660E (GCA→GAA)	odhA	2‑oxoglutarate dehydrogenase E1 component	PB1103
A→G	I392T (ATT→ACT)	clpX	ATP‑dependent Clp protease ATP‑binding subunit ClpX	PB0805
Δ11 bp	coding (278‑288/1263 nt)	clpX →	ATP‑dependent Clp protease ATP‑binding subunit ClpX	PB1410
C→T	D541N (GAT→AAT)	ftsH	ATP‑dependent zinc metalloprotease FtsH	PB1310
T→C	V596A (GTT→GCT)	ftsH	ATP‑dependent zinc metalloprotease FtsH	PB0605
C→A	G620* (GGA→TGA)	gdpP	Cyclic‑di‑AMP phosphodiesterase GdpP	PB1106
+AA	coding (1484/1968 nt)	gdpP	Cyclic‑di‑AMP phosphodiesterase GdpP	PB1601
C→T	L118F (CTT→TTT)	hepT	Heptaprenyl diphosphate synthase component 2	PB1205
Δ12 bp	coding (182‑193/960 nt)	hepT	Heptaprenyl diphosphate synthase component 2	PB1504
A→T	Q244H (CAA→CAT)	infB	Translation initiation factor IF‑2	PB1103
C→A	R273L (CGT→CTT)	infB	Translation initiation factor IF‑2	PB0201
(CGTAT)1→2	coding (685/810 nt)	mgt	Monofunctional glycosyltransferase	PB0407
G→A	S216N (AGC→AAC)	mgt	Monofunctional glycosyltransferase	PB1408
T→A	F296Y (TTT→TAT)	mprF	Phosphatidylglycerol lysyltransferase	PB1108	PB1109	PB1110
C→T	P314L (CCT→CTT)	mprF	Phosphatidylglycerol lysyltransferase	PB1107
C→T	G884D	rpoB	DNA directed RNA polymerase subunit beta	PB0414
C→T	D471N (GAC→AAC)	rpoB	DNA‑directed RNA polymerase subunit beta	PB0801	PB0803	PB0804	PB0805
C→T	R69H (CGC→CAC)	walR	Transcriptional regulatory protein WalR	PB1408
C→A	D440Y (GAT→TAT)	walK	Sensor protein kinase WalK	PB0710
G→A	Q279* (CAA→TAA)	NA	hypothetical protein	PB0114
Δ3 bp	coding (44‑46/903 nt)	NA	hypothetical protein	PB0113	PB0115
G→A	W27* (TGG→TGA)	acsA_2	Acetyl‑coenzyme A synthetase	PB1407
A→G	T151A (ACA→GCA)	arlR	Response regulator ArlR	PB1401
C→T	V8I (GTT→ATT)	dapA	4‑hydroxy‑tetrahydrodipicolinate synthase	PB0402
C→T	Q415* (CAA→TAA)	divIB	Cell division protein DivIB	PB1209
A→G	S295P (TCA→CCA)	dnaI	Primosomal protein DnaI	PB0802
T→G	Y9717D (TAT→GAT)	ebh_2	Extracellular matrix‑binding protein ebh	PB1515
Δ3 bp	coding (1158‑1160/1185 nt)	fadA	3‑ketoacyl‑CoA thiolase	PB0317
C→A	R67L (CGT→CTT)	ftsZ	Cell division protein FtsZ	PB0801	PB0803	PB0804	PB0805
C→T	A580V (GCC→GTC)	fusA	85 kDa vitronectin‑binding protein	PB0112
A→G	D404G (GAT→GGT)	gtf1	Glycosyltransferase Gtf1	PB1604
G→C	G38A (GGT→GCT)	infA	Translation initiation factor IF‑1	PB0903
G→T	N561K (AAC→AAA)	melR_2	Melibiose operon regulatory protein	PB1001
G→A	R86H (CGT→CAT)	mgrA	HTH‑type transcriptional regulator MgrA	PB0704
G→A	G185D (GGT→GAT)	mqo1	putative malate:quinone oxidoreductase 1	PB0902
A→G	Y22H (TAT→CAT)	murC	UDP‑N‑acetylmuramate‑‑L‑alanine ligase	PB1101	PB1102	PB1104	PB1105	PB1106	PB1107	PB1108	PB1109	PB1110
Δ9 bp	coding (419‑427/615 nt)	pgpB	Phosphatidylglycerophosphatase B	PB1106
T→A	Q121H (CAA→CAT)	pncB2	Nicotinate phosphoribosyltransferase pncB2	PB0801	PB0803
Δ1 bp	coding (71/1719 nt)	ptsI	Phosphoenolpyruvate‑protein phosphotransferase	PB0801	PB0803
G→A	A24V (GCA→GTA)	purA	Adenylosuccinate synthetase	PB1604
Δ1 bp	coding (1452/1539 nt)	putP	Sodium/proline symporter	PB0604
+TCGT	coding (324/399 nt)	rpsI	30S ribosomal protein S9	PB0204
A→C	F58C (TTT→TGT)	rpsJ	30S ribosomal protein S10	PB0801	PB0803	PB0804	PB0805
G→A	D217N (GAT→AAT)	serS	Serine‑‑tRNA ligase	PB1311
C→T	C10Y (TGC→TAC)	spxA	Regulatory protein Spx	PB0801	PB0803	PB0804	PB0805
(TTC)3→2	coding (712‑714/762 nt)	sufC	Vegetative protein 296	PB0801	PB0803
G→A	A314T (GCT→ACT)	vraS	Sensor protein VraS	PB1407
A→T	Q370H (CAA→CAT)	NA	Putative dipeptidase	PB1603
C→T	V137I (GTT→ATT)	NA	putative membrane protein	PB1604
A→T	Y89N (TAT→AAT)	NA	hypothetical protein	PB0902
T→A	F76L (TTT→TTA)	NA	hypothetical protein	PB1608
A→G	Y55C (TAT→TGT)	NA	hypothetical protein	PB1903
T→A	I57K (ATA→AAA)	NA	hypothetical protein	PB1701	PB1702	PB1703	PB1705	PB1706
C→A	R175I (AGA→ATA)	NA	hypothetical protein	PB0202	PB0203	PB0204	PB0205	PB0206	PB0207	PB0208	PB0209	PB0210	PB0211
G→T	R231I (AGA→ATA)	NA	hypothetical protein	PB1503	PB1507	PB1508
(TGATC)1→2	coding (805/1647 nt)	NA	hypothetical protein	PB0201
Δ1 bp	coding (252/807 nt)	NA	hypothetical protein	PB0709
C→A	P174Q (CCG→CAG)	NA	hypothetical protein	PB1409
C→A	P598H (CCT→CAT)	NA	hypothetical protein	PB1008
Synonymous mutations (n=9)
T→C	F254F (TTT→TTC)	gluP	Rhomboid protease GluP	PB1408
G→A	R25R (CGC→CGT)	ilvH	Acetolactate synthase small subunit	PB0709	PB0710
T→C	T108T (ACA→ACG)	ktrB_1	Ktr system potassium uptake protein B	PB0706
G→A	S826S (AGC→AGT)	sdrC	Serine‑aspartate repeat‑containing protein C	PB0201	PB0202	PB0203	PB0205	PB0206	PB0209	PB0210
G→A	T464T (ACC→ACT)	uvrB	UvrABC system protein B	PB1311
T→C	K11K (AAA→AAG)	NA	hypothetical protein	PB0905	PB0907	PB0910
A→G	L76L (TTA→TTG)	NA	hypothetical protein	PB1304
T→C	P254P (CCA→CCG)	NA	hypothetical protein	PB0204
C→T	L58L (TTG→TTA)	NA	hypothetical protein	PB0801	PB0803	PB0804	PB0805
Intergenic mutations (n=14; 10 SNVs, 4 indels)
G→A	intergenic (+419/‑266)	acsA_1 / mqo2	Acetyl‑coenzyme A synthetase/putative malate:quinone oxidoreductase 2	PB1408
T→C	intergenic (+215/‑69)	arlS / odhA	Signal transduction histidine‑protein kinase ArlS/2‑oxoglutarate dehydrogenase E1 component	PB1203
A→T	intergenic (‑274/‑74)	cycA_1 / citZ	D‑serine/D‑alanine/glycine transporter/Citrate synthase 2	PB1603
Δ55 bp	intergenic (‑75/+261)	cysE / gltX	Serine acetyltransferase/Glutamate‑‑tRNA ligase	PB0804
Δ94 bp	intergenic (‑266/+31)	cysE / gltX	Serine acetyltransferase/Glutamate‑‑tRNA ligase	PB0804
+70 bp	intergenic (+612/‑69)	fnbA_1 / fnbA_2	Fibronectin‑binding protein A/Fibronectin‑binding protein A	PB1403
T→C	intergenic (‑241/‑128)	NA / carA_2	hypothetical protein/Caffeate CoA‑transferase	PB1505
G→T	intergenic (+155/‑27)	NA / gltT	hypothetical protein/Proton/sodium‑glutamate symport protein	PB0704
G→A	intergenic (+163/‑445)	NA / isaA	hypothetical protein/putative transglycosylase IsaA	PB0506
A→G	intergenic (+236/‑1252)	NA / melR_2	hypothetical protein/Melibiose operon regulatory protein	PB0605
C→T	intergenic (+141/‑110)	NA / NA	IS3 family transposase ISSau4/hypothetical protein	PB1408
Δ2 bp	intergenic (+18/+74)	NA / NA	tRNA‑Leu/ISL3 family transposase IS1181	PB1407
A→G	intergenic (‑400/‑151)	NA / NA	hypothetical protein/hypothetical protein	PB1203
G→A	intergenic (‑206/‑43)	NA / NA	hypothetical protein/hypothetical protein	PB1604
