# Supplementary material for: Convergent Evolution of Antibiotic Tolerance in Patients with Persistent Methicillin-Resistant Staphylococcus aureus Bacteremia
Source: Infect Immun. 2022 Mar 14;90(4):e00001-22. doi: 10.1128/iai.00001-22 (PMC9022596; doi:10.1128/iai.00001-22)
Supplement: SUPPLEMENTAL FILE 2 — Data Set S2. Download iai.00001-22-s0002.xlsx, XLSX file, 0.01 MB [file iai.00001-22-s0002.xlsx]

## Sheet: Dataset S2
Patient	Day	Microscan											E-test
		Clindamycin	Erythromycin	Gentamicin	Linezolid	Oxacillin	Rifampin	Synercid	Tetracycline	Sulfa/Trimethoprim	Daptomycin	Vancomycin	Vancomycin	Ceftaroline	Telavancin	Daptomycin
1	1	<=0.25 Sensitive	>4 Resistant	<=1 Sensitive	2 Sensitive	>2 Resistant	<=1 Sensitive	0.5 Sensitive	<=1 Sensitive	<=0.5/9.5 Sensitive	0.5 Sensitive		1.0 Sensitive
	5													0.5 Sensitive
	7	<=0.25 Sensitive	>4 Resistant	<=1 Sensitive	2 Sensitive	>2 Resistant	<=1 Sensitive	<=0.25 Sensitive	<=1 Sensitive	<=0.5/9.5 Sensitive	0.5 Sensitive		1.0 Sensitive
	15	<=0.25 Sensitive	>4 Resistant	<=1 Sensitive	2 Sensitive	>2 Resistant	<=1 Sensitive	<=0.25 Sensitive	<=1 Sensitive	<=0.5/9.5 Sensitive	0.5 Sensitive		1.0 Sensitive
	20	<=0.25 Sensitive	>4 Resistant	<=1 Sensitive	2 Sensitive	>2 Resistant	<=1 Sensitive	<=0.25 Sensitive	<=1 Sensitive	<=0.5/9.5 Sensitive	0.5 Sensitive		1.0 Sensitive
2	1	<=0.25 Sensitive	>4 Resistant	<=1 Sensitive	2 Sensitive	>2 Resistant	<=1 Sensitive	<=0.25 Sensitive	<=1 Sensitive	>2/38 Resistant	0.5 Sensitive		1.5 Sensitive
	5	<=0.25 Sensitive	>4 Resistant	<=1 Sensitive	2 Sensitive	>2 Resistant	<=1 Sensitive	<=0.25 Sensitive	<=1 Sensitive	>2/38 Resistant	0.5 Sensitive		1.5 Sensitive	0.75 Sensitive
	11	<=0.25 Sensitive	>4 Resistant	<=1 Sensitive	2 Sensitive	>2 Resistant	<=1 Sensitive	<=0.25 Sensitive	<=1 Sensitive	>2/38 Resistant	0.5 Sensitive		1.5 Sensitive
3	1	>4 Resistant	>4 Resistant	<=4 Sensitive		>2 Resistant			<=4 Sensitive	<=0.5/9.5 Sensitive		1 Sensitive
	3	>4 Resistant	>4 Resistant	<=1 Sensitive	2 Sensitive	>2 Resistant	<=1 Sensitive	0.5 Sensitive	<=1 Sensitive	<=0.5/9.5 Sensitive	<=0.25 Sensitive		0.75 Sensitive
	3	>4 Resistant	>4 Resistant	<=1 Sensitive	2 Sensitive	>2 Resistant	<=1 Sensitive	0.5 Sensitive	<=1 Sensitive	<=0.5/9.5 Sensitive	<=0.25 Sensitive		0.75 Sensitive
	3	>4 Resistant	>4 Resistant	<=1 Sensitive	1 Sensitive	>2 Resistant	<=1 Sensitive	<=0.25 Sensitive	<=1 Sensitive	<=0.5/9.5 Sensitive	<=0.25 Sensitive		1.0 Sensitive
	9	>4 Resistant	>4 Resistant	<=1 Sensitive	2 Sensitive	>2 Resistant	<=1 Sensitive	0.5 Sensitive	<=1 Sensitive	<=0.5/9.5 Sensitive	<=0.25 Sensitive		0.75 Sensitive	0.50 Sensitive	0.016 Sensitive
4	1	>4 Resistant	>4 Resistant	<=1 Sensitive	2 Sensitive	>2 Resistant	<=1 Sensitive	0.5 Sensitive	<=1 Sensitive	<=0.5/9.5 Sensitive	0.5 Sensitive		1.5 Sensitive
	7	>4 Resistant	>4 Resistant	>8 Resistant	1 Sensitive	>2 Resistant	>2 Resistant	<=0.25 Sensitive	<=1 Sensitive	>2/38 Resistant	<=0.25 Sensitive		1.5 Sensitive
5	1	>4 Resistant	>4 Resistant	<=1 Sensitive	2 Sensitive	>2 Resistant	<=1 Sensitive	0.5 Sensitive	<=1 Sensitive	<=0.5/9.5 Sensitive	0.5 Sensitive		1.0 Sensitive
	12	>4 Resistant	>4 Resistant	<=1 Sensitive	2 Sensitive	>2 Resistant	<=1 Sensitive	0.5 Sensitive	<=1 Sensitive	<=0.5/9.5 Sensitive	0.5 Sensitive		1.5 Sensitive
	67	>4 Resistant	>4 Resistant	<=1 Sensitive	2 Sensitive	>2 Resistant	<=1 Sensitive	0.5 Sensitive	<=1 Sensitive	<=0.5/9.5 Sensitive	0.5 Sensitive		1.5 Sensitive
6	1	<=0.25 Sensitive	>4 Resistant	<=1 Sensitive	2 Sensitive	>2 Resistant	<=1 Sensitive	<=0.25 Sensitive	<=1 Sensitive	<=0.5/9.5 Sensitive	0.5 Sensitive		1.5 Sensitive
	7	<=0.25 Sensitive	>4 Resistant	<=1 Sensitive	2 Sensitive	>2 Resistant	<=1 Sensitive	<=0.25 Sensitive	<=1 Sensitive	<=0.5/9.5 Sensitive	0.5 Sensitive		1.5 Sensitive		0.047 Sensitive
7	1	<=0.5 Sensitive	>4 Resistant	<=4 Sensitive	<=2 Sensitive	>2 Resistant			<=4 Sensitive	<=2/38 Sensitive		<=2 Sensitive
	3	<=0.5 Sensitive	>4 Resistant	<=4 Sensitive	<=2 Sensitive	>2 Resistant			<=4 Sensitive	<=2/38 Sensitive		<=2 Sensitive
	5	<=0.5 Sensitive	>4 Resistant	<=4 Sensitive	<=2 Sensitive	>2 Resistant			<=4 Sensitive	<=2/38 Sensitive		<=2 Sensitive
	6	<=0.5 Sensitive	>4 Resistant	<=4 Sensitive	<=2 Sensitive	>2 Resistant			<=4 Sensitive	<=2/38 Sensitive		<=2 Sensitive
	7	<=0.5 Sensitive	>4 Resistant	<=4 Sensitive	<=2 Sensitive	>2 Resistant			<=4 Sensitive	<=2/38 Sensitive		<=2 Sensitive
	7	0.5 Sensitive	>4 Resistant	<=1 Sensitive	2 Sensitive	>2 Resistant	<=1 Sensitive	<=0.25 Sensitive	<=1 Sensitive	<=0.5/9.5 Sensitive	0.5 Sensitive		1.0 Sensitive
	14	<=0.25 Sensitive	>4 Resistant	<=1 Sensitive	2 Sensitive	>2 Resistant	<=1 Sensitive	0.5 Sensitive	<=1 Sensitive	<=0.5/9.5 Sensitive	0.5 Sensitive		1.0 Sensitive
	15												1.0 Sensitive
8	1	>4 Resistant	>4 Resistant	<=1 Sensitive	2 Sensitive	>2 Resistant	>2 Resistant	<=0.25 Sensitive	<=1 Sensitive	<=0.5/9.5 Sensitive	0.5 Sensitive		2.0 Sensitive	1.0 Sensitive	0.094 Sensitive	1.0 Sensitive
	1	>4 Resistant	>4 Resistant	<=1 Sensitive	1 Sensitive	>2 Resistant	>2 Resistant	0.5 Sensitive	<=1 Sensitive	<=0.5/9.5 Sensitive	0.5 Sensitive		1.0 Sensitive	1.0 Sensitive	0.064 Sensitive	1.0 Sensitive
	3	>4 Resistant	>4 Resistant	<=1 Sensitive	2 Sensitive	>2 Resistant	>2 Resistant	0.5 Sensitive	<=1 Sensitive	<=0.5/9.5 Sensitive	0.5 Sensitive		2.0 Sensitive
	3	<=0.25 Sensitive	2 Intermediate	<=1 Sensitive	<=0.5 Sensitive	>2 Resistant	>2 Resistant	<=0.25 Sensitive	<=1 Sensitive	<=0.5/9.5 Sensitive	<=0.25 Sensitive		2.0 Sensitive
9	1	<=0.25 Sensitive	>4 Resistant	<=1 Sensitive	2 Sensitive	>2 Resistant	<=1 Sensitive	<=0.25 Sensitive	<=1 Sensitive	<=0.5/9.5 Sensitive	0.5 Sensitive		0.75 Sensitive
	7	<=0.25 Sensitive	>4 Resistant	<=1 Sensitive	2 Sensitive	>2 Resistant	<=1 Sensitive	<=0.25 Sensitive	<=1 Sensitive	<=0.5/9.5 Sensitive	0.5 Sensitive		1.0 Sensitive
10	1	1 Intermediate	>4 Resistant	<=4 Sensitive		>2 Resistant			<=4 Sensitive	<=0.5/9.5 Sensitive	1 Sensitive		2.0 Sensitive
	4	<=0.25 Sensitive	>4 Resistant	<=1 Sensitive	2 Sensitive	>2 Resistant	<=1 Sensitive	<=0.25 Sensitive	<=1 Sensitive	<=0.5/9.5 Sensitive	0.5 Sensitive		1.0 Sensitive
	10	<=0.25 Sensitive	>4 Resistant	<=1 Sensitive	2 Sensitive	>2 Resistant	<=1 Sensitive	<=0.25 Sensitive	<=1 Sensitive	<=0.5/9.5 Sensitive	0.5 Sensitive		1.0 Sensitive
11	1	<=0.25 Sensitive	>4 Resistant	<=1 Sensitive	2 Sensitive	>2 Resistant	<=1 Sensitive	<=0.25 Sensitive	<=1 Sensitive	<=0.5/9.5 Sensitive	0.5 Sensitive		0.75 Sensitive
	7	<=0.25 Sensitive	>4 Resistant	<=1 Sensitive	2 Sensitive	>2 Resistant	<=1 Sensitive	<=0.25 Sensitive	<=1 Sensitive	<=0.5/9.5 Sensitive	0.5 Sensitive		1.0 Sensitive
	12	<=0.25 Sensitive	>4 Resistant	<=1 Sensitive	2 Sensitive	>2 Resistant	<=1 Sensitive	<=0.25 Sensitive	<=1 Sensitive	<=0.5/9.5 Sensitive	0.5 Sensitive		1.0 Sensitive
	17	<=0.25 Sensitive	>4 Resistant	<=1 Sensitive	2 Sensitive	>2 Resistant	<=1 Sensitive	<=0.25 Sensitive	<=1 Sensitive	<=0.5/9.5 Sensitive	0.5 Sensitive		1.0 Sensitive
	41	<=0.25 Sensitive	>4 Resistant	2 Sensitive	2 Sensitive	>2 Resistant	<=1 Sensitive	<=0.25 Sensitive	<=1 Sensitive	<=0.5/9.5 Sensitive	>4 NonSusceptible		2.0 Sensitive	0.5 Sensitive	0.19 NonSusceptible
12	1	>4 Resistant	>4 Resistant	4 Sensitive	2 Sensitive	>2 Resistant	<=1 Sensitive	0.5 Sensitive	<=1 Sensitive	<=0.5/9.5 Sensitive	>4 NonSusceptible		1.5 Sensitive
	6	<=0.25 Sensitive	>4 Resistant	<=1 Sensitive	2 Sensitive	>2 Resistant	<=1 Sensitive	0.5 Sensitive	<=1 Sensitive	<=0.5/9.5 Sensitive	0.5 Sensitive		1.0 Sensitive
	7	<=0.25 Sensitive	>4 Resistant	<=1 Sensitive	2 Sensitive	>2 Resistant	<=1 Sensitive	0.5 Sensitive	<=1 Sensitive	<=0.5/9.5 Sensitive	0.5 Sensitive		1.0 Sensitive
	13	<=0.25 Sensitive	>4 Resistant	<=1 Sensitive	2 Sensitive	>2 Resistant	<=1 Sensitive	0.5 Sensitive	<=1 Sensitive	<=0.5/9.5 Sensitive	0.5 Sensitive		1.0 Sensitive		0.094 Sensitive
	16	<=0.25 Sensitive	>4 Resistant	<=1 Sensitive	2 Sensitive	>2 Resistant	<=1 Sensitive	<=0.25 Sensitive	<=1 Sensitive	<=0.5/9.5 Sensitive	0.5 Sensitive		1.0 Sensitive
	17	<=0.25 Sensitive	>4 Resistant	<=1 Sensitive	2 Sensitive	>2 Resistant	<=1 Sensitive	<=0.25 Sensitive	<=1 Sensitive	<=0.5/9.5 Sensitive	0.5 Sensitive		1.0 Sensitive
13	1	1 Intermediate	>4 Resistant	<=1 Sensitive	2 Sensitive	>2 Resistant	<=1 Sensitive	<=0.25 Sensitive	<=1 Sensitive	<=0.5/9.5 Sensitive	0.5 Sensitive		1.0 Sensitive
	6	<=0.25 Sensitive	>4 Resistant	<=1 Sensitive	2 Sensitive	>2 Resistant	<=1 Sensitive	<=0.25 Sensitive	<=1 Sensitive	<=0.5/9.5 Sensitive	0.5 Sensitive		1.0 Sensitive
	11	<=0.25 Sensitive	>4 Resistant	<=1 Sensitive	2 Sensitive	>2 Resistant	<=1 Sensitive	<=0.25 Sensitive	<=1 Sensitive	<=0.5/9.5 Sensitive	0.5 Sensitive		1.0 Sensitive
14	1	<=0.25 Resistant	>4 Resistant	<=1 Sensitive	2 Sensitive	>2 Resistant	<=1 Sensitive	<=0.25 Sensitive	<=1 Sensitive	<=0.5/9.5 Sensitive	0.5 Sensitive		1.0 Sensitive
	8	<=0.25 Resistant	>4 Resistant	<=1 Sensitive	2 Sensitive	>2 Resistant	<=1 Sensitive	<=0.25 Sensitive	<=1 Sensitive	<=0.5/9.5 Sensitive	0.5 Sensitive		1.5 Sensitive
	14	<=0.25 Resistant	>4 Resistant	<=1 Sensitive	2 Sensitive	>2 Resistant	<=1 Sensitive	<=0.25 Sensitive	<=1 Sensitive	<=0.5/9.5 Sensitive	0.5 Sensitive		1.5 Sensitive	0.5 Sensitive
	18	<=0.25 Resistant	>4 Resistant	<=1 Sensitive	2 Sensitive	>2 Resistant	<=1 Sensitive	<=0.25 Sensitive	<=1 Sensitive	<=0.5/9.5 Sensitive	0.5 Sensitive		1.5 Sensitive
15	1	<=0.25 Sensitive	>4 Resistant	<=1 Sensitive	2 Sensitive	>2 Resistant	<=1 Sensitive	0.5 Sensitive	<=1 Sensitive	<=0.5/9.5 Sensitive	0.5 Sensitive		1.5 Sensitive
	7	<=0.25 Sensitive	>4 Resistant	<=1 Sensitive	2 Sensitive	>2 Resistant	<=1 Sensitive	<=0.25 Sensitive	<=1 Sensitive	<=0.5/9.5 Sensitive	0.5 Sensitive		1.0 Sensitive
16	1	<=0.25 Resistant	>4 Resistant	<=1 Sensitive	2 Sensitive	>2 Resistant	<=1 Sensitive	<=0.25 Sensitive	<=1 Sensitive	<=0.5/9.5 Sensitive	0.5 Sensitive		1.5 Sensitive
	7	<=0.25 Resistant	>4 Resistant	<=1 Sensitive	2 Sensitive	>2 Resistant	<=1 Sensitive	<=0.25 Sensitive	<=1 Sensitive	<=0.5/9.5 Sensitive	0.5 Sensitive		1.0 Sensitive
	9	<=0.25 Resistant	>4 Resistant	<=1 Sensitive	2 Sensitive	>2 Resistant	<=1 Sensitive	<=0.25 Sensitive	<=1 Sensitive	<=0.5/9.5 Sensitive	0.5 Sensitive		1.0 Sensitive
17	1	0.5 Sensitive	>4 Resistant	<=1 Sensitive	2 Sensitive	>2 Resistant	<=1 Sensitive	<=0.25 Sensitive	<=1 Sensitive	<=0.5/9.5 Sensitive	0.5 Sensitive		1.5 Sensitive
18	1	>4 Resistant	>4 Resistant	<=1 Sensitive	2 Sensitive	>2 Resistant	<=1 Sensitive	0.5 Sensitive	2 Sensitive	<=0.5/9.5 Sensitive	0.5 Sensitive		1.0 Sensitive
19	1	<=0.25 Sensitive	>4 Resistant	<=1 Sensitive	1 Sensitive	>2 Resistant	<=1 Sensitive	<=0.25 Sensitive	<=1 Sensitive	<=0.5/9.5 Sensitive	0.5 Sensitive		1.5 Sensitive
20	1	<=0.25 Sensitive	<=0.25 Sensitive	<=1 Sensitive	2 Sensitive	>2 Resistant	<=1 Sensitive	0.5 Sensitive	<=1 Sensitive	<=0.5/9.5 Sensitive	1 Sensitive		1.5 Sensitive
	3													0.75 Sensitive	0.064 Sensitive
