# Supplementary material for: Convergent Evolution of Antibiotic Tolerance in Patients with Persistent Methicillin-Resistant Staphylococcus aureus Bacteremia
Source: Infect Immun. 2022 Mar 14;90(4):e00001-22. doi: 10.1128/iai.00001-22 (PMC9022596; doi:10.1128/iai.00001-22)
Supplement: SUPPLEMENTAL FILE 3 — Data Set S3. Download iai.00001-22-s0003.xlsx, XLSX file, 0.1 MB [file iai.00001-22-s0003.xlsx]

## Sheet: Dataset S3
			Vancomycin				Daptomycin				Ceftaroline				Linezolid				Gentamicin				Growth Curve
Patient	Isolate	Relative protein-coding mutations	MIC (ug/mL)		Fraction Control		MIC (ug/mL)		Fraction Control		MIC (ug/mL)		Fraction Control		MIC (ug/mL)		Fraction Control		MIC (ug/mL)		Fraction Control		μ ± 95% CI (OD595/hr)	Fraction control
1	PB0112	relA(D141Y), fusA	2	2	1	1	1	1	0.666667	0.666667	0.5	0.5	1	1	4	4	1	1	0.5	0.5	2	2	0.188 ± 0.002	0.813853
	PB0113	relA(V677G), hypothetical protein	2	2	1	1	1	1	0.666667	0.666667	0.5	0.5	1	1	4	4	1	1	0.25	0.25	1	1	0.216 ± 0.003	0.935065
	PB0115	relA(V677G), citZ(S201P), hypothetical protein	2	2	1	1	2	2	1.33333	1.33333	0.5	0.5	1	1	4	4	1	1	0.125	0.125	0.5	0.5	0.213 ± 0.003	0.922078
	PB0101	[control]	2	2	1	1	1	1	0.666667	0.666667	0.5	0.5	1	1	4	4	1	1	0.25	0.25	1	1	0.246 ± 0.012	1.06494
	PB0102	[control]	2	2	1	1	2	2	1.33333	1.33333	0.5	0.5	1	1	4	4	1	1	0.25	0.25	1	1	0.216 ± 0.010	0.935065
2	PB0203	tcaR	2	2	0.666667	0.8	1	1	1	1	0.5	0.5	1	1	4	4	1	1	0.25	0.25	0.666667	0.666667	0.178 ± 0.003	0.939314
	PB0207	[control]	2	1	0.666667	0.4	1	1	1	1	0.5	0.5	1	1	4	4	1	1	0.5	0.5	1.33333	1.33333	0.198 ± 0.003	1.04485
	PB0208	[control]	4	4	1.33333	1.6	1	1	1	1	0.5	0.5	1	1	4	4	1	1	0.25	0.25	0.666667	0.666667	0.181 ± 0.003	0.955145
4	PB0412	relA(frame shift at codon 704)	2	2	1	1	2	2	2	2	0.5	0.5	1	1	4	4	1	1	0.125	0.125	0.666667	0.666667	0.186 ± 0.002	0.932331
	PB0409	[control]	2	2	1	1	1	1	1	1	0.5	0.5	1	1	4	4	1	1	0.125	0.125	0.666667	0.666667	0.197 ± 0.002	0.987469
	PB0411	[control]	2	2	1	1	1	1	1	1	0.5	0.5	1	1	4	4	1	1	0.25	0.25	1.33333	1.33333	0.202 ± 0.003	1.01253
6	PB0601	tcaR	2	2	0.666667	0.666667	1	1	0.666667	0.666667	0.25	0.25	1	1	4	4	1	1	0.25	0.25	1	1	0.214 ± 0.002	0.979405
	PB0605	citZ(G7D, D141N), ftsH	2	2	0.666667	0.666667	1	2	0.666667	1.33333	0.25	0.25	1	1	4	4	1	1	0.125	0.125	0.5	0.5	0.212 ± 0.002	0.970252
	PB0609	citZ(G7D)	2	4	0.666667	1.33333	1	1	0.666667	0.666667	0.25	0.25	1	1	4	4	1	1	0.125	0.125	0.5	0.5	0.219 ± 0.002	1.00229
	PB0603	[control]	4	2	1.33333	0.666667	2	2	1.33333	1.33333	0.25	0.25	1	1	4	4	1	1	0.25	0.25	1	1	0.230 ± 0.003	1.05263
	PB0610	[control]	2	4	0.666667	1.33333	1	1	0.666667	0.666667	0.25	0.25	1	1	4	4	1	1	0.25	0.25	1	1	0.207 ± 0.002	0.947368
7	PB0704	citZ(A313V), mgrA	2	2	1	1	1	1	0.666667	0.5	0.25	0.25	0.666667	0.666667	4	4	1	1	0.125	0.125	0.5	0.5	0.211 ± 0.005	1.01442
	PB0701	[control]	2	2	1	1	1	2	0.666667	1	0.25	0.25	0.666667	0.666667	4	4	1	1	0.25	0.25	1	1	0.210 ± 0.002	1.00962
	PB0702	[control]	2	2	1	1	2	2	1.33333	1	0.5	0.5	1.33333	1.33333	4	4	1	1	0.25	0.25	1	1	0.206 ± 0.002	0.990385
8	PB0801	relA(E391K), pncB2, ptsI, sufC	2	2	1.33333	1.33333	1	1	1	1	0.5	0.5	1	1	4	4	1.33333	1.33333	≤0.0625	≤0.0625	1	1	0.159 ± 0.002	0.854839
	PB0803	relA(E391K), pncB2, ptsI, sufC	2	2	1.33333	1.33333	2	2	2	2	0.5	0.5	1	1	4	4	1.33333	1.33333	0.125	0.125	2	2	0.173 ± 0.002	0.930108
	PB0804	[control]	2	2	1.33333	1.33333	1	1	1	1	0.5	0.5	1	1	2	2	0.666667	0.666667	≤0.0625	≤0.0625	1	1	0.180 ± 0.002	0.967742
	PB0805	[control], clpX	1	1	0.666667	0.666667	1	1	1	1	0.5	0.5	1	1	4	4	1.33333	1.33333	≤0.0625	≤0.0625	1	1	0.192 ± 0.002	1.03226
9	PB0903	odhA(A358T), infA	2	2	1	1	2	2	1	1.33333	0.5	0.5	1	1	4	4	1	1	0.25	0.25	0.666667	0.666667	0.198 ± 0.004	0.9
	PB0905	citZ(P354S)	2	2	1	1	2	2	1	1.33333	0.5	0.5	1	1	4	4	1	1	0.25	0.5	0.666667	1.33333	0.207 ± 0.007	0.940909
	PB0906	[control]	2	2	1	1	2	2	1	1.33333	0.5	0.5	1	1	4	4	1	1	0.25	0.25	0.666667	0.666667	0.223 ± 0.003	1.01364
	PB0911	[control]	2	2	1	1	2	1	1	0.666667	0.5	0.5	1	1	4	4	1	1	0.5	0.5	1.33333	1.33333	0.217 ± 0.002	0.986364
11	PB1103	relA(A308T), odhA(A660E), murC, infB	2	2	1	1	1	1	0.5	0.5	0.5	0.5	1	1	4	4	1	1	0.25	0.25	1	1	0.160 ± 0.002	0.717489
	PB1101	[control]	2	2	1	1	2	2	1	1	0.5	0.5	1	1	4	4	1	1	0.25	0.25	1	1	0.223 ± 0.002	1
14	PB1407	citZ(V315D), vraS, ascA_2	2	2	1	1	2	2	1.33333	2	0.5	0.5	2	2	4	4	1	1	0.125	0.25	0.666667	1	0.189 ± 0.002	1.09565
	PB1408	citZ(A210V), walR, mgt	4	4	2	2	2	2	1.33333	2	0.5	0.5	2	2	4	4	1	1	0.125	0.125	0.666667	0.5	0.182 ± 0.006	1.05507
	PB1405	[control]	2	2	1	1	2	1	1.33333	1	0.25	0.25	1	1	4	4	1	1	0.25	0.25	1.33333	1	0.170 ± 0.002	0.985507
	PB1406	[control]	2	2	1	1	1	1	0.666667	1	0.25	0.25	1	1	4	4	1	1	0.125	0.25	0.666667	1	0.175 ± 0.002	1.01449
15	PB1505	tcaR(E109*)	2	2	1	1	1	2	0.666667	1.33333	0.5	0.5	1	1	4	4	1	1	0.25	0.25	1	1	0.202 ± 0.002	0.907865
	PB1509	odhA(G284R), tcaR(Q59*)	2	2	1	1	2	2	1.33333	1.33333	0.5	0.5	1	1	4	4	1	1	0.25	0.25	1	1	0.188 ± 0.002	0.844944
	PB1511	[control]	2	2	1	1	2	2	1.33333	1.33333	0.5	0.5	1	1	4	4	1	1	0.25	0.25	1	1	0.220 ± 0.002	0.988764
	PB1512	[control]	2	2	1	1	1	1	0.666667	0.666667	0.5	0.5	1	1	4	4	1	1	0.25	0.25	1	1	0.225 ± 0.002	1.01124
18	PB1801	citZ(A313P)	2	2	1	1	2	2	1	1	0.5	0.5	1	1	4	4	1	1	0.125	0.125	1	1	0.205 ± 0.002	1.0567
	PB1802	[control]	2	2	1	1	2	2	1	1	0.5	0.5	1	1	4	4	1	1	0.125	0.125	1	1	0.211 ± 0.002	1.08763
	PB1803	[control]	2	2	1	1	2	2	1	1	0.5	0.5	1	1	4	4	1	1	0.125	0.125	1	1	0.177 ± 0.002	0.912371
ATCC	29213	QC Strain	2	2			1	1			0.25	0.25			4	4			0.25	0.25
